# Supplementary material for: Large Language Models for Intraoperative Decision Support in Plastic Surgery: A Comparison between ChatGPT-4 and Gemini
Source: Medicina (Kaunas). 2024 Jun 8;60(6):957. doi: 10.3390/medicina60060957 (PMC11205293; doi:10.3390/medicina60060957)
Supplement: Supplementary file 1 [file medicina-60-00957-s001.zip]

Archive with 2 entries (2 files):
- Supplemental file S1. Complete Intraoperative Queries.pdf
- Supplementary File S2 Complete set of LLM responses.xlsx
