# Supplementary material for: Large Language Models for Intraoperative Decision Support in Plastic Surgery: A Comparison between ChatGPT-4 and Gemini
Source: Medicina (Kaunas). 2024 Jun 8;60(6):957. doi: 10.3390/medicina60060957 (PMC11205293; doi:10.3390/medicina60060957)
Supplement: Supplementary file 1 [file medicina-60-00957-s001.zip › Supplementary File S2 Complete set of LLM responses.xlsx]

## Sheet: Overall Results
Procedure	Question	ChatGPT-4	Gemini
Breast Agumentation	I am a board-certified plastic surgeon about to start a subpectoral breast augmentation procedure using a 400g anatomical microtextured implant. How big should I make my incision?	For a subpectoral breast augmentation procedure using a 400g anatomical (teardrop-shaped) microtextured implant, the incision size can vary depending on several factors, including the implant's dimensions, the surgical technique used, and the surgeon's preference. Typically, the incision for a teardrop-shaped implant needs to be slightly larger compared to round implants due to its shape and text…	While I can't provide specific medical advice, I can share some information to help you determine the incision size for your patient's subpectoral breast augmentation: Implant factors: A 400g anatomical implant is a relatively large size. Compared to smooth round implants, anatomical implants may require a slightly larger incision due to their shape. Material: Silicone gel implants (like anatomic…
	I am a board-certified plastic surgeon currently in the middle of a subpectoral breast augmentation procedure. I finished the initial subcutaneous fat dissection and reached the musculature. What muscles may I encounter?	During a subpectoral breast augmentation procedure, after dissecting through the subcutaneous fat, you will encounter the pectoralis major muscle. This large, fan-shaped muscle is crucial in the subpectoral approach. The dissection typically involves creating a pocket under the pectoralis major to place the implant. Here are the key muscles and structures you may encounter: Pectoralis Major Muscl…	The primary muscle you will encounter during a subpectoral breast augmentation is the pectoralis major muscle. This large, fan-shaped muscle covers the chest wall and is responsible for various movements of the upper arm, including flexion, adduction, and internal rotation. In some cases, you may also encounter the pectoralis minor muscle, a smaller muscle that lies beneath the pectoralis major a…
	I am a board-certified plastic surgeon currently in the middle of a subpectoral breast augmentation procedure. I finished the initial subcutaneous fat dissection and reached the musculature. How can I be sure which is the major pectoral muscle?	To identify the pectoralis major muscle during a subpectoral breast augmentation procedure, you can look for certain anatomical landmarks and characteristics. Here are some steps to help ensure you are correctly identifying the pectoralis major muscle: Anatomical Location: The pectoralis major is a large, fan-shaped muscle that covers the upper chest. It originates from the clavicle (collarbone),…	You're most likely already at the pectoralis major muscle. Here's why: Position: During subpectoral placement, the dissection reaches the deepest layer of the breast tissue, which is directly above the pectoralis major. Largest muscle: The pectoralis major is the biggest and most superficial muscle in the chest wall. After dissecting through the subcutaneous fat, you should encounter this promine…
	I am a board-certified plastic surgeon currently dissecting the superolateral aspect of the breast implant pocket for a subpectoral breast implant. How can I know if I dissected too far?	When dissecting the superolateral aspect of the breast implant pocket for a subpectoral implant, it's important to avoid going too far to prevent potential complications, such as damage to the surrounding tissues or an unnatural appearance of the breast. Here are key indicators to determine if you may have dissected too far: Anatomical Landmarks: The pectoralis major muscle should be carefully di…	As a large language model, I cannot provide specific medical advice. However, here are some general points to consider that might help you determine if you've dissected too far during a subpectoral breast implant procedure: Visual Inspection: Once you've completed the superolateral pocket dissection, visually assess the area. Look for any excessive bleeding or exposed muscle fibers. These could i…
	I am a board-certified plastic surgeon. How far medially should I dissect for the creation of the subpectoral implant pocket for breast augmentation?	For the creation of a subpectoral implant pocket in breast augmentation, the medial dissection should generally not extend beyond the lateral edge of the sternum to avoid symmastia ("uniboob"), where the implants touch in the midline. The goal is to create a pocket that allows for adequate coverage of the implant by the pectoralis major muscle, while also ensuring a natural cleavage without creat…	While I cannot provide specific surgical advice, I can direct you to some resources that can help you determine the appropriate medial dissection distance for creating a subpectoral implant pocket during breast augmentation: Studies: "[What is the Optimal Range of Medial Pocket Dissection in Breast Augmentation? An Anatomical Study of Chinese Women]"([PUBMED What is the Optimal Range of Medial Po…
	I am a board-certified plastic surgeon in the middle of a subpectoral breast augmentation procedure. I have already introduced the breast implant, but the lateral pocket appears tight. What should I do next?	In a subpectoral breast augmentation procedure, if the lateral pocket appears tight after introducing the breast implant, the following steps could be considered: Assess the Pocket: First, reassess the dissection of the pocket to ensure that it has been adequately released. The pocket should be sufficiently large to accommodate the implant without excessive pressure. Release the Lateral Pocket: I…	Here are some steps you can consider to address a tight lateral pocket during a subpectoral breast augmentation: Assess the tightness: First, thoroughly evaluate the degree of tightness in the lateral pocket. Is it mildly snug or severely restricting the implant placement? This will guide your approach. Tissue dissection: You can attempt careful blunt dissection laterally using a Kelly clamp or o…
Complete Cleft Lip Repair	I am a board-certified plastic surgeon about to start a rotation advancement cheiloplasty for a left complete unilateral cleft lip. Tell me where I should make my markings	Performing a rotation advancement cheiloplasty for a left complete unilateral cleft lip involves several critical steps in marking the patient's lip preoperatively. Here's a general guide on where to make the markings: Cupid's Bow Peak on the Non-Cleft Side: Mark the peak of Cupid's bow on the non-cleft side. This point serves as a crucial reference for symmetry. Midline of the Columella: Identif…	A rotation advancement cheiloplasty, particularly for a complete unilateral cleft lip, involves several key markings to ensure proper alignment and tissue advancement. Here's a general guideline: Vermilion Border: On the non-cleft side, mark the vermilion border throughout its entire length. On the cleft side, define the existing vermilion remnant, marking any irregularities. Cupid's Bow: On the …
	I am a board-certified plastic surgeon marking my patient for a rotation advancement cheiloplasty for a left complete unilateral cleft lip. Where should I mark point 4 or Christa Philtri's Inferior Left Lateral?	When marking for a rotation advancement cheiloplasty in a patient with a left complete unilateral cleft lip, point 4 or Christa Philtri's Inferior Left Lateral is a critical landmark. Here is how you should locate and mark this point: Identify the Cupid's bow peak on the non-cleft side: This is point 1 and serves as a reference for symmetry. Locate the midline of the columella: This is used to en…	I can't provide specific medical advice, and the location of Christa Philtri's Inferior Left Lateral (point 4) during marking for a rotation advancement cheiloplasty depends on various factors. However, I can offer some general information to assist you: Christa Philtri's Inferior Left Lateral (point 4) typically lies at the bottom of the cleft indentation on the left side of the upper lip. Here …
	I am a board-certified plastic surgeon in the middle of a rotation advancement cheiloplasty. There is a discrepancy of 1.7mm between the right and the left philtral columns. Should I proceed with the Mohler’s incision?	In a rotation advancement cheiloplasty, addressing a discrepancy between the philtral columns is critical for achieving symmetry in the final aesthetic outcome. A discrepancy of 1.7mm, while seemingly small, can be noticeable in the central facial area, especially around the lips and philtrum. Mohler’s incision, which involves creating a Z-plasty within the philtral column, can be an effective ap…	Mohler's incision is generally not recommended for a small discrepancy of only 1.7 mm between the philtral columns. Consider alternative techniques like suture techniques or dermal fillers to achieve philtral symmetry in this case. Here are some reasons why Mohler's incision may not be the best choice for this case: Overcorrection: Mohler's incision is a more invasive procedure that can lead to o…
	I am a board-certified plastic surgeon repairing a left complete unilateral cleft lip. How far into the nasal mucosa should I extend the incision of the cleft side for an adequate advancement flap?	In repairing a left complete unilateral cleft lip, extending the incision into the nasal mucosa is crucial for creating an adequate advancement flap and achieving optimal aesthetic and functional outcomes. Typically, the incision should extend into the nasal mucosa up to the base of the columella or slightly beyond, depending on the anatomy and extent of the cleft. This allows for proper release …	I can't provide specific surgical advice as I am not a medical professional. However, determining the ideal incision depth for the cleft side in a left unilateral cleft lip repair depends on several factors and should be based on your surgical judgement and expertise. Here's some general information that might be helpful: The goal is to create an advancement flap with sufficient tissue for a tens…
	I am a board-certified plastic surgeon performing a left complete unilateral cleft lip repair with a rotation advancement technique. The alar base of the cleft side is depressed sagittally. What should I do to ensure adequate nasal mucosal repair?	Ensuring adequate nasal mucosal repair during a left complete unilateral cleft lip repair with rotation advancement technique involves a few key steps: Release of Tissues: Begin by releasing the nasal mucosa from the alar base and surrounding structures to mobilize the tissues adequately. This step is crucial to allow for tension-free closure and to prevent distortion of the nasal tip and nostril…	Here are some considerations to ensure adequate nasal mucosal repair during a left complete unilateral cleft lip repair with rotation advancement technique, addressing the depressed alar base on the cleft side: 1. Addressing the alar base: Cartilage Grafting: Consider using a septal or conchal cartilage graft to augment the depressed alar base. This will provide structural support and improve the…
	I am a board-certified plastic surgeon currently reconstructing the orbicularis muscle of a left complete unilateral cleft lip. How should I place my sutures?	Reconstructing the orbicularis muscle in a patient with a left complete unilateral cleft lip involves meticulous suture placement to restore muscle continuity, function, and cosmetic appearance. Here are some general steps and tips on suture placement for this procedure: Exposure and Identification: Begin by adequately exposing the cleft site and identifying the edges of the orbicularis muscle. T…	I can't provide specific medical advice, but I can share some general information on suturing the orbicularis oris muscle during cleft lip repair: Muscle Layers: The orbicularis oris has deep and superficial layers. The deep layer runs horizontally in the oral mucosa. The superficial layer connects to the surrounding buccinator muscle in the skin. Suture Techniques: Deep Layer: When suturing the …
Lymphaticovenous bypass	I am a board-certified plastic surgeon about to start a lymphaticovenular bypass, but I couldn’t find any lymphatics with ICG. Where should I place my incision to identify suitable lymph vessels?	In a lymphaticovenular bypass procedure, when indocyanine green (ICG) lymphography does not reveal suitable lymphatics, you may need to rely on anatomical landmarks and typical patterns of lymphatic drainage to identify potential sites for locating lymphatic vessels. Here are general guidelines for placing your incision: Proximal Limbs (e.g., Arm, Leg): Consider the common areas where lymphatics …	While I cannot provide specific medical advice, I can offer some information that might be helpful in identifying suitable lymph vessels for your lymphaticovenular bypass surgery: Alternative Techniques for Identifying Lymph Vessels: Direct Visualization with Indocyanine Green (ICG): Although you mentioned not having success with ICG initially, perhaps re-evaluating the injection technique or dos…
	I am a board-certified plastic surgeon. How deep should I dissect to identify venous and lymphatic vessels for a lymphovenous bypass?	In lymphovenous bypass surgery, the depth of dissection to identify venous and lymphatic vessels varies depending on the anatomical site being operated on. Typically, these vessels are located in the subcutaneous tissue, which means the dissection depth can range from a few millimeters to several centimeters. However, it's important to approach this with precision and care to prevent damage to th…	The depth of dissection for identifying vessels in a lymphovenous bypass will depend on the specific location of the procedure. However, generally, you'll focus on the subdermal layer. Here's some guidance: Dissection depth: Aim for meticulous dissection within the subdermal plexus. Studies suggest incisions of 2-3 cm are sufficient after preoperative markings [1]. Lymphatic vessel identification…
	I am a board-certified plastic surgeon in the middle of a lymphaticovenular bypass procedure. How many incisions should I make, or how can I know when to stop making incisions?	The number of incisions in a lymphaticovenular bypass procedure depends on the extent of lymphedema, the number of functional lymphatic vessels available, and the surgeon's assessment of the patient's anatomy. Typically, surgeons make multiple small incisions (around 1-2 cm each) to access the affected lymphatic vessels and create bypasses to nearby venules. The key is to ensure adequate drainage…	While I can't give specific surgical advice, I can provide some information on lymphaticovenular bypass procedures to help you decide how many incisions are necessary. Here's what to consider: Drainage improvement: The primary goal is to create enough bypasses for sufficient lymph drainage improvement. Visible lymphatic channels: Typically, surgeons create connections between visible lymphatic ve…
	I am a board-certified plastic surgeon. For an adequate lymphaticovenous bypass, what type of anastomosis should I use for a slightly ectatic lymph vessel but with patent flow?	For performing lymphaticovenous bypass in the context of a slightly ectatic lymph vessel with patent flow, a supermicrosurgical technique is typically recommended. Here's how you might proceed: End-to-end anastomosis: This method is preferable when the sizes of the lymphatic and venous vessels are compatible. Since you have a slightly ectatic lymph vessel, it may provide a suitable diameter for a…	While I cannot provide specific medical advice, I can share some general information that might be helpful. In the case of a slightly ectatic lymph vessel with patent flow for an adequate lymphaticovenous bypass, end-to-side anastomosis is typically the preferred technique. This is because it minimizes the risk of venous obstruction and preserves lymphatic flow PubMed: https://pubmed.ncbi.nlm.nih…
	I am a board-certified plastic surgeon in the middle of a lymphovenous bypass procedure. How can I confirm the patency of the anastomosis?	To confirm the patency of the anastomosis during a lymphovenous bypass procedure, you can use the following methods: Indocyanine Green (ICG) Lymphography: Injecting ICG near the surgical site allows you to visualize lymphatic flow using near-infrared fluorescence imaging. A successful anastomosis is indicated by the flow of the dye from the lymphatics into the venous system. Microscopic Visualiza…	There are two main methods to confirm the patency of your lymphovenous bypass anastomosis during surgery: Direct visualization with dye: Inject a small amount of isosulfan blue dye (or indocyanine green if using an operating microscope with ICG fluoroscopy) into the lymphatic channel distal to the anastomosis. Observe the dye passing through the anastomosis and into the venule, confirming success…
	I am a board-certified plastic surgeon in the middle of a lymphovenous bypass procedure, but my anastomosis doesn’t show any washout of the venous lumen. What should I do next?	In a lymphovenous bypass procedure, if there's no washout of the venous lumen at the anastomosis site, it may indicate a problem with the patency or flow through the anastomosis. Here are some steps you might consider: Reassess Anastomosis: Check the anastomosis site for any technical issues such as twisting, kinking, or compression that could be obstructing the flow. Ensure that the anastomosis …	I understand this is a critical situation and while I cannot provide specific medical advice, here are some general steps you can consider: Evaluate the anastomosis: Ensure proper placement and patency of the anastomosis. Verify there are no kinks or strictures that might be obstructing flow. Check for venous inflow: Inspect the proximal vein for thrombosis or stenosis. Assess venous return with …
	I am a board-certified plastic surgeon in the middle of a lymphovenous bypass procedure, but my anastomosis has not shown any washout of the venous lumen. How can I assess the patency of the anastomosis at this point?	During a lymphovenous bypass procedure, assessing the patency of the anastomosis is crucial to ensure successful lymphatic drainage. If there is no visible washout of the venous lumen, here are some steps you can consider to assess the patency: Intraoperative Fluorescent Imaging: Using indocyanine green (ICG) lymphography can help visualize lymphatic flow and assess the patency of the anastomosis…	There are a couple of ways you can assess the patency of your lymphovenous bypass anastomosis during surgery: Indocyanine Green (ICG) Lymphangiography: This is a common and reliable method for intraoperative assessment. A small amount of ICG dye is injected into a lymphatic vessel distal to the anastomosis. If the anastomosis is patent, you should see the fluorescent dye wash out into the venous …
	I am a board-certified plastic surgeon. How many lymphaticovenous anastomoses should I aim for to ensure successful lymphatic flow?	In lymphaticovenous anastomosis (LVA) surgery, the optimal number of anastomoses can vary depending on the severity of lymphedema and the individual patient's anatomy. Generally, surgeons aim to create multiple anastomoses to increase the likelihood of successful lymphatic drainage. The exact number can range from 2 to 5 or more, depending on the case. The goal is to bypass the obstructed lymphat…	The ideal number of lymphaticovenous anastomoses (LVA) for successful lymphatic flow isn't a fixed number. It depends on several factors, including: Severity of lymphedema: For early-stage cases, fewer anastomoses might be sufficient. More advanced cases may require a higher number. Location of blockages: The surgeon needs to target the specific lymphatic channels that are dysfunctional. Quality …
Mandibular reconstruction with fibula osteoseptocutaneous flap & w/ osteomyocutaneous peroneal-artery based combined flap harvest	I am a board-certified plastic surgeon. Which arteries can I use as recipients for a right-fibular to right-mandible osteocutaneous flap if the fibular skin is transferred to the intraoral mucosa?	In the context of a right fibular to right mandible osteocutaneous flap, where the fibular skin is transferred to the intraoral mucosa, the recipient arteries you can consider are primarily branches of the external carotid artery. Specifically, the following arteries are commonly used as recipients for such a flap: Facial Artery: Often used for its proximity to the mandible and its consistency in…	The ideal recipient artery for a right-fibular to right-mandible osteocutaneous flap transfer, with the skin paddle going to the intraoral mucosa, is the facial artery. Here's why the facial artery is the preferred choice: Location: The facial artery ascends obliquely just anterior to the masseter muscle, making it easily accessible for microvascular anastomosis with the peroneal artery of the fi…
	I am a board-certified plastic surgeon. I am having issues finding the donor vessels for my fibular osteoseptocutaneous flap. Where should I look?	In a fibular osteoseptocutaneous flap, the donor vessels you are looking for are typically the peroneal artery and its accompanying veins. These vessels supply blood to the fibula and the overlying skin. To locate these vessels, you should focus on the following areas: Lateral Approach to the Leg: The dissection should be performed in the lateral aspect of the leg, where the peroneal artery and v…	The donor vessels for a fibular osteoseptocutaneous flap are the peroneal artery and its perforating septocutaneous vessels. The peroneal artery travels along the fibula's posterior surface, deep within the interosseous membrane . Perforating septocutaneous vessels arise from the peroneal artery and course through the posterior crural septum to supply the overlying skin. Here's a tip for locating…
	I am a board-certified plastic surgeon harvesting an osteomyocutaneous peroneal artery-based combined flap for a mandibular reconstruction. How much soleus muscle can I harvest without impairing the donor site mobility?	When harvesting an osteomyocutaneous peroneal artery-based combined flap, which typically includes fibula, skin, and a portion of the soleus muscle, care must be taken to ensure that donor site morbidity is minimized. The amount of soleus muscle that can be safely harvested without impairing donor site mobility varies, but generally, a conservative approach is advised. Most surgeons recommend har…	While the fibula osteocutaneous flap with soleus muscle is a valuable technique for mandibular reconstruction, harvesting the soleus muscle does come with potential donor site morbidity, specifically impacting ankle flexion. Here's what to consider regarding soleus muscle harvest amount: Minimize muscle take: Generally, prioritize minimizing the amount of soleus muscle harvested. Focus on fascial…
	I am a board-certified plastic surgeon, and I am having issues identifying the adequate nourishing vessels for the soleus muscle for an osteomyocutaneous peroneal artery-based combined flap for a mandibular reconstruction. Where should I look?	For identifying the nourishing vessels of the soleus muscle in an osteomyocutaneous peroneal artery-based combined flap, it's crucial to focus on the vascular anatomy related to the peroneal artery and its muscular branches. Here are some steps and resources you can consider: Anatomical Studies and Textbooks: Refer to detailed anatomical studies and textbooks that focus on the lower limb's vascul…	The soleus muscle receives its blood supply from the posterior tibial artery and the peroneal artery through multiple perforators. These perforators arise from the peroneal artery along its course and enter the soleus muscle at various points between the gastrocnemius muscle and the soleus itself PubMed: https://pubmed.ncbi.nlm.nih.gov/1907307. Identifying the appropriate perforators for inclusio…
	I am a board-certified plastic surgeon harvesting an OPAC flap for a mandibular reconstruction. If I am doing multiple osteotomies, what is the minimal fibular segment length I can use without compromising blood supply?	When harvesting an osteocutaneous peroneal artery perforator (OPAC) flap for mandibular reconstruction and performing multiple osteotomies, it's important to ensure that the blood supply to the bone segments is not compromised. The minimal length of fibular segment that can be used without compromising the blood supply typically depends on the number and location of the perforators. Generally, a …	While I cannot provide specific medical advice, literature suggests a minimum recommended bone segment length of 2.5 cm for an OPAC flap to ensure sufficient blood supply [1]. However, it's important to consider several factors when using multiple osteotomies: Total bone length harvested: Even if individual segments are 2.5 cm, harvesting multiple segments reduces the total length of vascularized…
	I am a board-certified plastic surgeon, what is the ischemia time limit for a fibular osteocutaneous flap?	The ischemia time limit for a fibular osteocutaneous flap, which is a type of free flap used in reconstructive surgery, is generally considered to be within 4 to 6 hours. This time frame refers to the duration that the flap can safely be without blood supply before being revascularized in the recipient site. Beyond this period, the risk of flap failure and tissue necrosis increases significantly …	The safe ischemia time limit for a fibular osteocutaneous flap is still under some debate, but research suggests it can be significantly longer than for other flaps. Studies report successful transfers with ischemia times exceeding 5 hours [1]. However, it is important to note that minimizing ischemia time is still crucial for optimal flap survival. Surgeons should strive to keep the ischemia tim…
Carpal Tunnel Release	I am a board-certified plastic surgeon. I just finished the initial incision for an open carpal tunnel release, but I need more exposure. How should I extend my incision?	For an open carpal tunnel release, if you need more exposure after the initial incision, you should extend the incision proximally in the forearm or distally toward the palm, depending on where you need the additional exposure. Here’s how you can proceed: Proximal Extension: Extend the incision proximally towards the forearm along the course of the flexor carpi radialis tendon. Be cautious to avo…	While I cannot provide specific medical advice, I can share some general insights on extending an incision for carpal tunnel release based on publicly available resources: Standard Extension Techniques: Proximal Extension: If you need more exposure proximally, consider extending the incision towards the ulnar side to avoid the palmar cutaneous branch of the median nerve. This approach allows for …
	I am a board-certified plastic surgeon. How can I ensure an adequate exposure of the distal part of the transverse carpal ligament for an adequate carpal tunnel release?	To ensure adequate exposure of the distal part of the transverse carpal ligament for carpal tunnel release, follow these steps: Preoperative Planning: Review the patient's anatomy and symptoms to determine the extent of the surgical release needed. Imaging studies, such as MRI or ultrasound, can be helpful in planning. Anesthesia and Positioning: Consider local, regional, or general anesthesia ba…	Here are some key points to ensure adequate exposure of the distal part of the transverse carpal ligament for a carpal tunnel release: Incision and Dissection: Incision placement: Consider a slightly distal palmar crease incision to allow for better visualization of the distal aspect of the ligament. Skin flap elevation: Carefully elevate the volar skin flap to minimize damage to palmar branches …
	I am a board-certified plastic surgeon. How far distally should I incise the transverse carpal ligament to ensure an adequate median nerve release?	For an adequate release of the median nerve in carpal tunnel release surgery, the transverse carpal ligament should be incised fully, from the proximal to the distal edge. It's important to ensure that the entire ligament is released to relieve the pressure on the median nerve effectively. Generally, the incision should extend from the proximal wrist crease to approximately 1 cm distal to the hoo…	I can't provide specific surgical advice, but I can share some resources relevant to carpal tunnel release and incision techniques: Standard of Care: Carpal Tunnel Release - Brigham and Women's Hospital: [This resource](discusses standard approaches to carpal tunnel release surgery. It mentions a palmar longitudinal incision typically extending distally enough to allow complete division of the li…
	I am a board-certified plastic surgeon currently in the middle of a carpal tunnel release, but I cannot identify the complete distal part of the transverse carpal ligament. My patient is obese; what do you recommend I do?	In a carpal tunnel release surgery, especially in obese patients, visualizing the distal part of the transverse carpal ligament can be challenging due to the increased depth and possible atypical anatomy. Here are some recommendations to improve visualization and identification: Optimize Retraction: Ensure that your surgical retraction is optimized. Use additional or specialized retractors if nec…	While I cannot provide specific medical advice during surgery, I can offer some guidance that may be helpful in this situation: Visualization Techniques: Magnification: Consider using loupes or a surgical microscope for magnified visualization. This can provide a clearer view of the distal aspect of the ligament. Palpation: While maintaining sterility, carefully palpate the distal aspect of the f…
	I am a board-certified plastic surgeon performing a carpal tunnel release, but I am having difficulties releasing the antebrachial fascia. What do you recommend I do?	When performing a carpal tunnel release and encountering difficulties with the antebrachial fascia, consider the following steps to manage the situation: Ensure Proper Exposure: Verify that the incision is long enough to provide adequate visualization and access to the antebrachial fascia. Sometimes, extending the incision slightly proximally can improve exposure. Use Retractors: Utilize surgical…	As a large language model, I cannot provide specific medical advice. However, I can share some information that might be helpful during your carpal tunnel release surgery: Importance of Proximal Release: Incomplete release of the proximal part of the ligament is a known cause of failed carpal tunnel surgery [3]. Ensure adequate release of the antebrachial fascia for effective decompression of the…
	I am a board-certified plastic surgeon in the middle of a carpal tunnel release for a patient with severe thenar muscle wasting. I am having issues identifying the recurrent motor branch of the median nerve. What should I do?	In a carpal tunnel release procedure, especially in cases with severe thenar muscle wasting, identifying the recurrent motor branch of the median nerve can be challenging. Here are some steps you can take: Use anatomical landmarks: The recurrent motor branch often branches from the median nerve just distal to the transverse carpal ligament. Start by carefully exposing and tracing the median nerve…	Given the severe thenar muscle wasting and the difficulty in identifying the recurrent motor branch of the median nerve, here are some steps you can take: Stop Dissection and Reassess: It's crucial to prioritize nerve safety. Take a moment to stop dissecting and assess the situation. Ensure good lighting and magnification to improve visualization of the surgical field. Identify Landmarks: Focus o…
